# Supplementary material for: Ankle Taping Does Not Affect Running Kinematics During a Treadmill Protocol in Well-Trained Runners: A Secondary Analysis from a Randomized Cross-Over Controlled Trial
Source: J Clin Med. 2024 Nov 8;13(22):6740. doi: 10.3390/jcm13226740 (PMC11594344; doi:10.3390/jcm13226740)
Supplement: Supplementary file 1 [file jcm-13-06740-s001.zip]

Archive with 1 entries (1 files):
- jcm-3270595-supplementary.pdf
